# Supplementary material for: Identification of drug modifiers for RYR1-related myopathy using a multi-species discovery pipeline
Source: eLife. 2020 Mar 30;9:e52946. doi: 10.7554/eLife.52946 (PMC7202896; doi:10.7554/eLife.52946)
Supplement: Source data 1. [file elife-52946-data1.zip]

Archive with 57 entries (57 files):
- C elegans screen/._unc68 nemadipine-A summary data.pzfx
- C elegans screen/Enrichment stats Microsource hits.pzfx
- C elegans screen/Enrichment stats PKI hits.pzfx
- C elegans screen/Post hoc HTS hits vs controls stats.pzfx
- C elegans screen/Post hoc HTS retests vs controls stats.pzfx
- C elegans screen/unc68 nemadipine-A summary data.pzfx
- C elegans screen/unc68 pmk RNAi stats.pzfx
- C elegans screen/unc68_suppressor_DRCs stats.pzfx
- Myotube Ca2+ measurements/._Ca2+ measurements not normalized SB202190.pzfx
- Myotube Ca2+ measurements/._Ca2+ measurements not normalized SB203580.pzfx
- Myotube Ca2+ measurements/._Ca2+ measurements not normalized siRNA.pzfx
- Myotube Ca2+ measurements/._Ca2+ measurements SB202190 individuals.pzfx
- Myotube Ca2+ measurements/._Ca2+ measurements SB202190.pzfx
- Myotube Ca2+ measurements/._Ca2+ measurements SB203580 individuals.pzfx
- Myotube Ca2+ measurements/._Ca2+ measurements SB203580.pzfx
- Myotube Ca2+ measurements/._Ca2+ measurements siRNA individuals.pzfx
- Myotube Ca2+ measurements/._Ca2+ measurements siRNA.pzfx
- Myotube Ca2+ measurements/._qPCR C2C12 myotube p38 RNAi data.pzfx
- Myotube Ca2+ measurements/Ca2+ measurements not normalized SB202190.pzfx
- Myotube Ca2+ measurements/Ca2+ measurements not normalized SB203580.pzfx
- Myotube Ca2+ measurements/Ca2+ measurements not normalized siRNA.pzfx
- Myotube Ca2+ measurements/Ca2+ measurements SB202190 individuals.pzfx
- Myotube Ca2+ measurements/Ca2+ measurements SB202190.pzfx
- Myotube Ca2+ measurements/Ca2+ measurements SB203580 individuals.pzfx
- Myotube Ca2+ measurements/Ca2+ measurements SB203580.pzfx
- Myotube Ca2+ measurements/Ca2+ measurements siRNA individuals.pzfx
- Myotube Ca2+ measurements/Ca2+ measurements siRNA.pzfx
- Myotube Ca2+ measurements/qPCR C2C12 myotube p38 RNAi data.pzfx
- Zebrafish motility/ryr1ab dbl mutant motility.pzfx
- Zebrafish motility/ryr1b motility.pzfx
- Zebrafish motility/ryr1b motility_anthralin.pzfx
- Zebrafish motility/ryr1b motility_AZD6482.pzfx
- Zebrafish motility/ryr1b motility_BKM120.pzfx
- Zebrafish motility/ryr1b motility_CHIR-99021.pzfx
- Zebrafish motility/ryr1b motility_erlotinib.pzfx
- Zebrafish motility/ryr1b motility_GDC0941.pzfx
- Zebrafish motility/ryr1b motility_GSK265157.pzfx
- Zebrafish motility/ryr1b motility_hydroxyprogesterone.pzfx
- Zebrafish motility/ryr1b motility_NMS1286937.pzfx
- Zebrafish motility/ryr1b motility_PH-797804.pzfx
- Zebrafish motility/ryr1b motility_PI-103.pzfx
- Zebrafish motility/ryr1b motility_rand-100.pzfx
- Zebrafish motility/ryr1b motility_rand-103.pzfx
- Zebrafish motility/ryr1b motility_rand-33.pzfx
- Zebrafish motility/ryr1b motility_rand-48.pzfx
- Zebrafish motility/ryr1b motility_rand-62.pzfx
- Zebrafish motility/ryr1b motility_rand-97.pzfx
- Zebrafish motility/ryr1b motility_riboflavin.pzfx
- Zebrafish motility/ryr1b motility_SB202190.pzfx
- Zebrafish motility/ryr1b motility_SB203580.pzfx
- Zebrafish motility/ryr1b motility_SB239063.pzfx
- Zebrafish motility/ryr1b motility_SB415286.pzfx
- Zebrafish motility/ryr1b motility_thiostrepton.pzfx
- Zebrafish motility/ryr1b motility_wact-405.pzfx
- Zebrafish motility/ryr1b motility_wact-488.pzfx
- Zebrafish motility/ryr1b motility_wact-526.pzfx
- Zebrafish motility/ryr1b motility_wact-620.pzfx
